# Supplementary material for: Multi-species alignments of C. elegans lin-11 intronic sequences and putative transcriptional regulators
Source: Data Brief. 2017 Mar 18;12:87–90. doi: 10.1016/j.dib.2017.03.027 (PMC5540657; doi:10.1016/j.dib.2017.03.027)
Supplement: Supplementary file 1 — Supplementary material Excel file containing lists of putative lin-11-regulating TF genes based on CIS-BP searches and modENCODE Chip-Seq data.. [file mmc1.xls]

## Sheet: Analysis
TF gene	C3-1 block	C7-1 block	C7-2 block	modENCODE
aha-1		Yes
alr-1		Yes	Yes
ast-1		Yes
blmp-1		Yes		Yes
ceh-1			Yes
ceh-10		Yes	Yes
ceh-12		Yes	Yes
ceh-13			Yes
ceh-14			Yes
ceh-16			Yes
ceh-17		Yes	Yes
ceh-19			Yes
ceh-2	Yes		Yes
ceh-20	Yes		Yes
ceh-22	Yes		Yes
ceh-23			Yes
ceh-24	Yes		Yes
ceh-28	Yes		Yes
ceh-30			Yes
ceh-31			Yes
ceh-40	Yes		Yes
ceh-43			Yes
ceh-45		Yes
ceh-54			Yes
ceh-6	Yes	Yes	Yes
ceh-8		Yes	Yes
ceh-9			Yes
ces-1				Yes
cfi-1		Yes
cog-1			Yes
crh-1	Yes
dpl-1				Yes
efl-1		Yes
efl-2		Yes
egl-38	Yes	Yes
elf-1		Yes
elt-1	Yes	Yes
ets-5		Yes
eyg-1			Yes
fax-1	Yes
ham-1				Yes
hlh-1		Yes
hlh-15		Yes
hlh-30		Yes
irx-1	Yes
klf-1	Yes	Yes
klf-2	Yes	Yes
klf-3	Yes	Yes
lim-6			Yes
lim-7	Yes		Yes
lin-1		Yes
lin-11			Yes	Yes
lin-32		Yes
lin-39	Yes	Yes	Yes
lsl-1			Yes
lsy-2			Yes	Yes
lsy-27	Yes
mab-5	Yes	Yes	Yes
mab-9	Yes
mec-3			Yes
mls-2	Yes		Yes
nfya-1				Yes
nhr-11				Yes
nhr-25			Yes
pax-1	Yes	Yes
pax-2	Yes	Yes
pha-2	Yes	Yes	Yes
php-3		Yes
skn-1	Yes
sox-3	Yes
sptf-3	Yes	Yes
syd-9			Yes
tab-1			Yes
tag-97		Yes
tbp-1			Yes
tbx-2	Yes
tbx-43	Yes
ttx-3			Yes
unc-120			Yes
unc-30		Yes
unc-4		Yes	Yes
unc-42		Yes	Yes
unc-62	Yes
unc-86	Yes
vab-15			Yes
vab-3	Yes	Yes	Yes
vab-7			Yes
ztf-25	Yes
ztf-28	Yes
ztf-29	Yes

## Sheet: CIS-BP C3-1
Score	Name	GeneID	TF ID	Family	Motif ID	Sequence	From	To	Direction
14.542	ceh-22	F29F11.5	T098456_1.02	Homeodomain	M2302_1.02	TACCACTCAAG	1	11	F
14.542	ceh-24	F55B12.1	T098467_1.02	Homeodomain	M2302_1.02	TACCACTCAAG	1	11	F
14.542	ceh-28	K03A11.3	T099687_1.02	Homeodomain	M2302_1.02	TACCACTCAAG	1	11	F
14.049	skn-1	T19E7.2	T028060_1.02	bZIP	M2596_1.02	TCTTGTCATTCA	22	33	R
13.961	ceh-6	K02B12.1	T105286_1.02	Homeodomain,POU	M3009_1.02	GTCATTCAAAATGTTT	26	41	R
12.997	fax-1	F56E3.4	T134197_1.02	Nuclear receptor	M1973_1.02	CAAGCTT	8	14	F
12.066	sox-3	F40E10.2	T145631_1.02	Sox	M6134_1.02	TTCTTGTCATTCAAA	21	35	R
11.785	mab-9	T27A1.6	T150127_1.02	T-box	M5885_1.02	GCTTCACGCCTTCTT	11	25	R
11.66	ceh-2	C27A12.5	T090463_1.02	Homeodomain	M4941_1.02	TGTCATTC	25	32	F
11.638	tbx-2	F21H11.3	T149993_1.02	T-box	M5895_1.02	CTTCACGCCTT	12	22	R
10.784	lsy-27	F47H4.1	T057649_1.02	C2H2 ZF	M0452_1.02	AAGCTTCACG	9	18	R
10.784	ztf-25	Y6G8.3	T061527_1.02	C2H2 ZF	M0452_1.02	AAGCTTCACG	9	18	R
10.633	ztf-28	F36F12.8	T057642_1.02	C2H2 ZF	M0449_1.02	AAGCTTCACG	9	18	R
10.442	elt-1	W09C2.1	T085219_1.02	GATA	M4714_1.02	TCTTGTCA	22	29	R
10.14	ceh-40	F17A2.5	T098451_1.02	Homeodomain	M6412_1.02	CTTGTCATTCAAAAT	23	37	F
10.14	ceh-20	F31E3.1	T098457_1.02	Homeodomain	M6412_1.02	CTTGTCATTCAAAAT	23	37	F
9.923	tbx-43	Y46E12A.4	T150128_1.02	T-box	M1635_1.02	TTCACGCCTT	13	22	R
9.791	lin-39	C07H6.7	T090452_1.02	Homeodomain	M6300_1.02	TCTTGTCATTCAAA	22	35	F
9.791	mab-5	C08C3.3	T090454_1.02	Homeodomain	M6300_1.02	TCTTGTCATTCAAA	22	35	F
9.72	unc-62	T28F12.2	T100184_1.02	Homeodomain	M5040_1.02	TGTCA	25	29	F
9.686	pax-1	K07C11.1	T136079_1.02	Paired box	M5158_1.02	TCACGCCTTCTTGTCATTC	14	32	R
9.646	egl-38	C04G2.7	T135737_1.02	Paired box	M1501_1.02	CTTCACGCCT	12	21	R
9.646	pax-2	K06B9.5	T136078_1.02	Paired box	M1501_1.02	CTTCACGCCT	12	21	R
9.411	klf-3	F54H5.4	T057655_1.02	C2H2 ZF	M0456_1.02	TCACGCCTT	14	22	R
9.411	klf-1	F56F11.3	T057659_1.02	C2H2 ZF	M0456_1.02	TCACGCCTT	14	22	R
8.931	mls-2	C39E6.4	T090472_1.02	Homeodomain	M5519_1.02	ACCACTCAAGC	2	12	R
8.919	sptf-3	Y40B1A.4	T061515_1.02	C2H2 ZF	M0402_1.02	CACGCCTTCT	15	24	R
8.903	crh-1	Y41C4A.4	T028088_1.02	bZIP	M6181_1.02	TCTTGTCATTC	22	32	R
8.824	vab-3	F14F3.1	T104530_1.02	Homeodomain,Paired box	M1897_1.02	CACTCAAGCTTCAC	4	17	F
8.442	pha-2	M6.3	T099787_1.02	Homeodomain	M4875_1.02	TCATTCAA	27	34	R
8.354	unc-86	C30A5.7	T104723_1.02	Homeodomain,POU	M5743_1.02	GTCATTCAAAATGTTT	26	41	R
8.229	klf-2	F53F8.1	T057654_1.02	C2H2 ZF	M0405_1.02	TTCACGCCTT	13	22	R
8.156	irx-1	C36F7.1	T090468_1.02	Homeodomain	M2019_1.02	TGTTT	37	41	R
8.094	ztf-29	Y66D12A.12	T061526_1.02	C2H2 ZF	M0498_1.02	AAGCTTCACG	9	18	R
8.023	lim-7	C04F1.3	T090449_1.02	Homeodomain	M5583_1.02	CCACTCAA	3	10	R

## Sheet: CIS-BP C7-1
Score	Name	GeneID	TF ID	Family	Motif ID	Sequence	From	To	Direction
16.461	sptf-3	Y40B1A.4	T061515_1.02	C2H2 ZF	M6480_1.02	CCTGCCCCGCCCTTCTCTC	20	38	R
15.227	klf-2	F53F8.1	T057654_1.02	C2H2 ZF	M1871_1.02	GCCCCGCCCT	23	32	R
15.227	klf-3	F54H5.4	T057655_1.02	C2H2 ZF	M1871_1.02	GCCCCGCCCT	23	32	R
15.227	klf-1	F56F11.3	T057659_1.02	C2H2 ZF	M1871_1.02	GCCCCGCCCT	23	32	R
15.107	hlh-15	C43H6.8	T012797_1.02	bHLH	M5011_1.02	CACCTGCCCC	18	27	R
13.971	hlh-1	B0304.1	T012499_1.02	bHLH	M5113_1.02	CACCTGCC	18	25	R
13.717	ceh-6	K02B12.1	T105286_1.02	Homeodomain,POU	M4075_1.02	CCGCTTTAATTCACC	7	21	R
13.1	blmp-1	F25D7.3	T057638_1.02	C2H2 ZF	M2331_1.02	TTCTCTCTCTT	32	42	R
13.025	efl-1	Y102A5C.18	T076991_1.02	E2F	M4711_1.02	ATTTCCCGCT	2	11	R
13.005	cfi-1	T23D8.8	T007916_1.02	ARID/BRIGHT	M6148_1.02	TTTAATT	11	17	F
12.457	vab-3	F14F3.1	T104530_1.02	Homeodomain,Paired box	M1897_1.02	TTCCCGCTTTAATT	4	17	R
10.74	php-3	Y75B8A.1	T100204_1.02	Homeodomain	M6301_1.02	CGCTTTAATT	8	17	R
10.657	ceh-17	D1007.1	T091067_1.02	Homeodomain	M5150_1.02	TTAATT	12	17	F
10.657	alr-1	R08B4.2	T100082_1.02	Homeodomain	M5150_1.02	TTAATT	12	17	F
10.513	lin-39	C07H6.7	T090452_1.02	Homeodomain	M6303_1.02	TTAATTCA	12	19	F
10.513	mab-5	C08C3.3	T090454_1.02	Homeodomain	M6303_1.02	TTAATTCA	12	19	F
10.172	egl-38	C04G2.7	T135737_1.02	Paired box	M6408_1.02	TTCCCGCTTTAATTCACCT	4	22	R
10.172	pax-2	K06B9.5	T136078_1.02	Paired box	M6408_1.02	TTCCCGCTTTAATTCACCT	4	22	R
9.768	ceh-8	ZK265.4	T100222_1.02	Homeodomain	M1902_1.02	TAATT	13	17	F
9.664	tag-97	C33A11.4	T077567_1.02	Ets	M0696_1.02	ATTTCCCGCT	2	11	R
9.559	elt-1	W09C2.1	T085219_1.02	GATA	M2284_1.02	CCTTCTCTCTC	30	40	R
9.201	pax-1	K07C11.1	T136079_1.02	Paired box	M5158_1.02	TCCCGCTTTAATTCACCTG	5	23	R
9.17	unc-4	F26C11.2	T098454_1.02	Homeodomain	M6108_1.02	TTAATTCA	12	19	R
8.782	lin-1	C37F5.1	T077568_1.02	Ets	M6207_1.02	ATTTCCCGC	2	10	R
8.782	ets-5	C42D8.4	T077569_1.02	Ets	M6207_1.02	ATTTCCCGC	2	10	R
8.782	ast-1	T08H4.3	T078938_1.02	Ets	M6207_1.02	ATTTCCCGC	2	10	R
8.641	aha-1	C25A1.11	T012793_1.02	bHLH	M6150_1.02	ACCTGCCCCGCC	19	30	F
8.496	pha-2	M6.3	T099787_1.02	Homeodomain	M1992_1.02	TAATTCAC	13	20	R
8.405	lin-32	T14F9.5	T018400_1.02	bHLH	M4735_1.02	TTCACCTGCCC	16	26	F
8.335	unc-42	F58E6.10	T098469_1.02	Homeodomain	M1004_1.02	TTAATTCA	12	19	F
8.335	ceh-10	W03A3.1	T100195_1.02	Homeodomain	M1004_1.02	TTAATTCA	12	19	F
8.21	unc-30	B0564.10	T090276_1.02	Homeodomain	M5718_1.02	TTTAATTCA	11	19	F
8.209	elf-1	C24A1.2	T077566_1.02	Ets	M0708_1.02	ATTTCCCGCT	2	11	R
8.204	hlh-30	W02C12.3	T018410_1.02	bHLH	M6517_1.02	ATTCACCTGC	15	24	F
8.138	ceh-12	F33D11.4	T098459_1.02	Homeodomain	M4962_1.02	TTAATTC	12	18	F
8.091	efl-2	Y48C3A.17	T076992_1.02	E2F	M0674_1.02	GCCCCGCCCT	23	32	R
8.087	ceh-45	ZK993.1	T100224_1.02	Homeodomain	M4990_1.02	TTAATTC	12	18	F

## Sheet: CIS-BP C7-2
Score	Name	GeneID	TF ID	Family	Motif ID	Sequence	From	To	Direction
14.652	ceh-17	D1007.1	T091067_1.02	Homeodomain	M5716_1.02	AAATTCAATTA	2	12	F
14.652	alr-1	R08B4.2	T100082_1.02	Homeodomain	M5716_1.02	AAATTCAATTA	2	12	F
14.6	unc-4	F26C11.2	T098454_1.02	Homeodomain	M5286_1.02	CAAATTCAATTAC	1	13	F
14.6	ceh-8	ZK265.4	T100222_1.02	Homeodomain	M5286_1.02	CAAATTCAATTAC	1	13	F
14.571	unc-42	F58E6.10	T098469_1.02	Homeodomain	M5287_1.02	CAAATTCAATTAC	1	13	F
14.571	ceh-10	W03A3.1	T100195_1.02	Homeodomain	M5287_1.02	CAAATTCAATTAC	1	13	F
14.471	ceh-22	F29F11.5	T098456_1.02	Homeodomain	M6377_1.02	GTCCTTGAA	18	26	R
14.471	ceh-24	F55B12.1	T098467_1.02	Homeodomain	M6377_1.02	GTCCTTGAA	18	26	R
13.562	ttx-3	C40H5.5	T090474_1.02	Homeodomain	M6328_1.02	CAAATTCAATTAC	1	13	F
11.73	lsl-1	F52F12.4	T057653_1.02	C2H2 ZF	M0455_1.02	AATTACCGTA	8	17	R
11.563	ceh-43	C28A5.4	T090464_1.02	Homeodomain	M6189_1.02	TTCAATTACC	5	14	R
11.476	ceh-16	C13G5.1	T090458_1.02	Homeodomain	M5394_1.02	TTCAATTACC	5	14	R
11.3	lin-39	C07H6.7	T090452_1.02	Homeodomain	M6303_1.02	TCAATTAC	6	13	R
11.3	mab-5	C08C3.3	T090454_1.02	Homeodomain	M6303_1.02	TCAATTAC	6	13	R
11.281	lsy-2	F49H12.1	T057650_1.02	C2H2 ZF	M0453_1.02	TTACCGTAGT	10	19	R
11.111	vab-3	F14F3.1	T104530_1.02	Homeodomain,Paired box	M2017_1.02	TCAATTA	6	12	R
11.081	pha-2	M6.3	T099787_1.02	Homeodomain	M1992_1.02	TTCAATTA	5	12	F
10.718	nhr-25	F11C1.6	T134148_1.02	Nuclear receptor	M6396_1.02	AGTCCTTGAA	17	26	F
10.707	vab-15	R07B1.1	T100081_1.02	Homeodomain	M4925_1.02	CAATTA	7	12	R
10.601	unc-120	D1081.2	T111368_1.02	MADS box	M3956_1.02	TAGTCCTTGAAAGGA	16	30	F
10.188	lim-6	K03E6.1	T099688_1.02	Homeodomain	M5606_1.02	TCAATTAC	6	13	R
9.79	ceh-12	F33D11.4	T098459_1.02	Homeodomain	M4963_1.02	CAATTA	7	12	R
9.714	mls-2	C39E6.4	T090472_1.02	Homeodomain	M5028_1.02	CAATTAC	7	13	R
9.687	mec-3	F01D4.6	T098449_1.02	Homeodomain	M0975_1.02	ATTCAATTA	4	12	R
9.687	ceh-14	F46C8.5	T098464_1.02	Homeodomain	M0975_1.02	ATTCAATTA	4	12	R
9.687	lin-11	ZC247.3	T100218_1.02	Homeodomain	M0975_1.02	ATTCAATTA	4	12	R
9.344	ceh-13	R13A5.5	T100083_1.02	Homeodomain	M5533_1.02	TTCAATTACC	5	14	R
9.297	lim-7	C04F1.3	T090449_1.02	Homeodomain	M5253_1.02	TCAATTACC	6	14	R
9.215	ceh-31	C33D12.1	T090465_1.02	Homeodomain	M5298_1.02	TTCAATTACC	5	14	R
9.215	ceh-30	C33D12.7	T090466_1.02	Homeodomain	M5298_1.02	TTCAATTACC	5	14	R
9.132	ceh-6	K02B12.1	T105286_1.02	Homeodomain,POU	M4075_1.02	ATTCAATTACCGTAG	4	18	F
9.115	ceh-2	C27A12.5	T090463_1.02	Homeodomain	M5386_1.02	TTCAATTACC	5	14	R
9.044	tab-1	F31E8.3	T098458_1.02	Homeodomain	M5310_1.02	TCAATTAC	6	13	R
8.998	tbp-1	T20B12.2	T150739_1.02	TBP	M4708_1.02	AATTCAATTA	3	12	F
8.641	cog-1	R03C1.3	T100077_1.02	Homeodomain	M2000_1.02	CAATTAC	7	13	R
8.63	ceh-9	Y65B4BR.9	T100202_1.02	Homeodomain	M5118_1.02	CAATTAC	7	13	R
8.581	eyg-1	Y53C12C.1	T104621_1.02	Homeodomain,Paired box	M1225_1.02	TCAATTACC	6	14	R
8.553	syd-9	ZK867.1	T061576_1.02	C2H2 ZF	M0547_1.02	TTACCGTA	10	17	F
8.522	ceh-1	F16H11.4	T098450_1.02	Homeodomain	M5197_1.02	CAATTAC	7	13	R
8.347	vab-7	M142.4	T099786_1.02	Homeodomain	M1109_1.02	TCAATTAC	6	13	R
8.311	ceh-19	F20D12.6	T098452_1.02	Homeodomain	M2248_1.02	CAATTAC	7	13	R
8.205	ceh-23	ZK652.5	T100223_1.02	Homeodomain	M1144_1.02	TCAATTACCG	6	15	R
8.105	ceh-28	K03A11.3	T099687_1.02	Homeodomain	M5243_1.02	TTCAATTA	5	12	F
8.082	ceh-54	T13C5.4	T100181_1.02	Homeodomain	M1122_1.02	TTCAATTAC	5	13	R
8.042	ceh-40	F17A2.5	T098451_1.02	Homeodomain	M6413_1.02	AATTCAATTACCGTA	3	17	F
8.042	ceh-20	F31E3.1	T098457_1.02	Homeodomain	M6413_1.02	AATTCAATTACCGTA	3	17	F

## Sheet: modENCODE
Name	Family	Location
ces-1	C2H2 type	Intron 7
nfya-1	Nuclear transcription factor Y subunit alpha	Intron 7
blmp-1	ZF; C2H2-BED type	Intron 7
ham-1	ZF; C2H2 type	Intron 7
lin-11	LIM-Hox	Introns 3 and 7
nhr-11	ZF; C4 type/NHR	Introns 3 and 7
dpl-1	WH	Intron 7
lsy-2	C2H2 zinc finger	Intron 7
